# Supplementary material for: Case Report: Successful Intravenous Lipid Emulsion Therapy for Canine Amphetamine Toxicosis
Source: Front Vet Sci. 2022 Jul 12;9:938021. doi: 10.3389/fvets.2022.938021 (PMC9315424; doi:10.3389/fvets.2022.938021)
Supplement: Supplementary file 1 [file Data_Sheet_1.xlsx]

## Sheet: SampleSummary
																							Vial	Timing		DateTimeFormatted	Sample	Result
	Mean Values																						Serum	Pre	Serum Pre	2020-07-17 16:19:12	1	196.111
		Serum	Plasma (Green)	Plasma (Purple)																			Serum	Pre	Serum Pre	2020-07-23 17:38:18	1	215
																							Serum	Pre	Serum Pre	2020-08-20 21:11:33	1	178
	Pre	189.75	191.5	205																			Serum	Pre	Serum Pre	2020-08-20 21:11:33	1	170
	Post	180.5	160	146.5																			Serum	Post	Serum Post	2020-07-17 16:20:01	2	186.512
																							Serum	Post	Serum Post	2020-07-23 18:26:19	2	183
																							Serum	Post	Serum Post	2020-08-20 21:11:52	2	170
																							Serum	Post	Serum Post	2020-08-20 21:11:52	2	182
										Precision													Plasma (Purple)	Pre	Plasma (Purple) Pre	2020-07-17 16:21:36	3	209.432
		2020-07-17	2020-07-23	2020-08-20						Intra-Day	Inter-Day												Plasma (Purple)	Pre	Plasma (Purple) Pre	2020-07-23 18:27:06	3	190
Sample	Timing	1	2	3	4	Mean	SD	CV		CV	CV												Plasma (Purple)	Pre	Plasma (Purple) Pre	2020-08-20 21:12:55	3	212
Serum	Pre	196	215	178	170	189.75	17.3548	0.0914612		0.0229885	0.0769458												Plasma (Purple)	Pre	Plasma (Purple) Pre	2020-08-20 21:12:55	3	209
Serum	Post	187	183	170	182	180.5	6.34429	0.0351484		0.0340909	0.0403177												Plasma (Purple)	Post	Plasma (Purple) Post	2020-07-17 16:22:02	4	146.865
	Difference	9	32	8	-12	9.25	15.5784	1.68415															Plasma (Purple)	Post	Plasma (Purple) Post	2020-07-23 18:27:15	4	139
Plasma (Green)	Pre	188	194	189	195	191.5	3.04138	0.0158819		0.015625	0.0137899												Plasma (Purple)	Post	Plasma (Purple) Post	2020-08-20 21:13:16	4	138
Plasma (Green)	Post	197	166	132	145	160	24.5662	0.153539		0.0469314	0.160882												Plasma (Purple)	Post	Plasma (Purple) Post	2020-08-20 21:13:16	4	162
	Difference	-9	28	57	50	31.5	25.7148	0.816342															Plasma (Green)	Pre	Plasma (Green) Pre	2020-07-17 16:20:32	5	188
Plasma (Purple)	Pre	209	190	212	209	205	8.74643	0.0426655		0.00712589	0.0478286												Plasma (Green)	Pre	Plasma (Green) Pre	2020-07-23 18:26:47	5	194
Plasma (Purple)	Post	147	139	138	162	146.5	9.60469	0.065561		0.08	0.0284977												Plasma (Green)	Pre	Plasma (Green) Pre	2020-08-20 21:12:18	5	189
	Difference	62	51	74	47	58.5	10.5	0.179487															Plasma (Green)	Pre	Plasma (Green) Pre	2020-08-20 21:12:18	5	195
																							Plasma (Green)	Post	Plasma (Green) Post	2020-07-17 16:21:11	6	197.063
Sample	Timing	1	2	3	4	Mean	SD	CV															Plasma (Green)	Post	Plasma (Green) Post	2020-07-23 18:26:55	6	166
Serum	Pre	196	215	178	170	189.75	17.3548	0.0914612															Plasma (Green)	Post	Plasma (Green) Post	2020-08-20 21:12:38	6	132
Plasma (Green)	Pre	188	194	189	195	191.5	3.04138	0.0158819															Plasma (Green)	Post	Plasma (Green) Post	2020-08-20 21:12:38	6	145
Plasma (Purple)	Pre	209	190	212	209	205	8.74643	0.0426655
Mean		197.667	199.667	193	191.333	195.417	3.37783	0.0172853
SD		8.65384	10.9646	14.1657	16.1314	6.814																	Serum Pre	1	170
CV		0.0437799	0.0549145	0.0733973	0.0843105	0.0348691																	Serum Post	2	170
																							Plasma (Purple) Pre	3	190
Serum	Post	187	183	170	182	180.5	6.34429	0.0351484															Plasma (Purple) Post	4	138
Plasma (Green)	Post	197	166	132	145	160	24.5662	0.153539															Plasma (Green) Pre	5	188
Plasma (Purple)	Post	147	139	138	162	146.5	9.60469	0.065561															Plasma (Green) Post	6	132
Mean		177	162.667	146.667	163	162.333	10.7367	0.0661401
SD		21.6025	18.1169	16.68	15.1217	13.9782
CV		0.122048	0.111374	0.113727	0.0927713	0.0861077

## Sheet: Validation-QCs
RunDate	Patient_ID	Sample_No	TestsCount	TestName	Result	Units	Explanation	Result_ID
2020-06-12 22:13:57	AMPH BLANK	0	5		0	ng/mL	The result for this test was out of assay range defined for the linear method.	107111		Sample Name	[Expected]	n	Mean	SD	CV	% Error
2020-06-12 22:13:57	AMPH BLANK	0	5		0	ng/mL	The result for this test was out of assay range defined for the linear method.	107112		AMPH BLANK	0	7	1.14286	2.79942	2.44949
2020-06-12 22:13:57	AMPH BLANK	0	5		0	ng/mL	The result for this test was out of assay range defined for the linear method.	107113		QC AMPH 1	300	11	312.182	18.374	0.0588567	0.0406061
2020-06-12 22:13:57	AMPH BLANK	0	5		0	ng/mL	The result for this test was out of assay range defined for the linear method.	107114		QC AMPH 2	600	11	630.818	50.2445	0.0796498	0.0513636
2020-06-12 22:13:57	AMPH BLANK	0	5		0	ng/mL	The result for this test was out of assay range defined for the linear method.	107115		QC AMPH 3	1200	10	1272.3	299.161	0.235134	0.06025
2020-06-12 22:13:48	QC AMPH 3	1200	5		1056	ng/mL		107106		AMPH CAL	300	2	325	3	0.00923077	0.0833333
2020-06-12 22:13:48	QC AMPH 3	1200	5		1011	ng/mL		107107
2020-06-12 22:13:48	QC AMPH 3	1200	5		1004	ng/mL		107108
2020-06-12 22:13:48	QC AMPH 3	1200	5		1187	ng/mL		107109
2020-06-12 22:13:48	QC AMPH 3	1200	5		1757	ng/mL		107110
2020-06-12 22:13:40	QC AMPH 2	600	5		606	ng/mL		107101
2020-06-12 22:13:40	QC AMPH 2	600	5		613	ng/mL		107102
2020-06-12 22:13:40	QC AMPH 2	600	5		602	ng/mL		107103
2020-06-12 22:13:40	QC AMPH 2	600	5		574	ng/mL		107104
2020-06-12 22:13:40	QC AMPH 2	600	5		582	ng/mL		107105
2020-06-12 22:13:20	QC AMPH 1	300	5		303	ng/mL	The result for this test was out of assay range defined for the linear method.	107096
2020-06-12 22:13:20	QC AMPH 1	300	5		299	ng/mL	The result for this test was out of assay range defined for the linear method.	107097
2020-06-12 22:13:20	QC AMPH 1	300	5		308	ng/mL	The result for this test was out of assay range defined for the linear method.	107098
2020-06-12 22:13:20	QC AMPH 1	300	5		298	ng/mL	The result for this test was out of assay range defined for the linear method.	107099
2020-06-12 22:13:20	QC AMPH 1	300	5		297	ng/mL	The result for this test was out of assay range defined for the linear method.	107100
2020-06-12 16:36:48	AMPH BLANK	0	1		8	ng/mL	The result for this test was out of assay range defined for the linear method.	106936
2020-06-12 15:56:50	AMPH CAL	300	2		322	ng/mL	The result for this test was out of assay range defined for the linear method.	106934
2020-06-12 15:56:50	AMPH CAL	300	2		328	ng/mL	The result for this test was out of assay range defined for the linear method.	106935
2020-06-12 15:56:32	AMPH BLANK	0	1		0	ng/mL	The result for this test was out of assay range defined for the linear method.	106933
2020-06-12 15:56:03	QC AMPH 3	1200	1		1145	ng/mL		106932
2020-06-12 15:55:45	QC AMPH 2	600	1		649	ng/mL		106931
2020-06-12 15:55:27	QC AMPH 1	300	1		322	ng/mL	The result for this test was out of assay range defined for the linear method.	106930
2020-06-12 15:52:57	QC AMPH 1	300	1		316	ng/mL		106927
2020-06-12 15:52:57	QC AMPH 2	600	1		643	ng/mL		106928
2020-06-12 15:52:57	QC AMPH 3	1200	1		1770	ng/mL		106929
2020-07-17 16:35:23	QC AMPH 1	300	1		335	ng/mL
2020-07-17 16:35:23	QC AMPH 2	600	1		658	ng/mL
2020-07-17 16:35:23	QC AMPH 3	1200	1		1514	ng/mL
2020-07-23 18:22:58	QC AMPH 1	300	1		317	ng/mL
2020-07-23 18:23:13	QC AMPH 2	600	1		653	ng/mL
2020-07-23 18:23:53	QC AMPH 3	1200	1		1372	ng/mL
2020-08-20 20:58:52	QC AMPH 1	300	1	AMPH	353	ng/mL
2020-08-20 20:58:52	QC AMPH 2	600	1	AMPH	763	ng/mL
2020-08-20 21:15:46	QC AMPH 1	300	1	AMPH	286	ng/mL
2020-08-20 21:15:46	QC AMPH 2	600	1	AMPH	596	ng/mL
2020-08-20 21:15:46	QC AMPH 3	1200	1	AMPH	907	ng/mL

## Sheet: ResultData
Patient_ID	Sample_No	DateTimeFormatted	Dilution	TestName	Result	Units
5-20-20 11:05PM	PRE SERUM	2020-07-17 16:19:12	1	AMPH	196	ng/mL
5-20-20 11:05PM	PRE PLASMA P	2020-07-17 16:21:36	1	AMPH	209	ng/mL
5-20-20 11:05PM	PRE SERUM	2020-07-23 17:38:18	1	AMPH	215	ng/mL
5-20-20 11:05PM	PRE PLASMA P	2020-07-23 18:27:06	1	AMPH	190	ng/mL
5-20-20 11:05PM	PRE SERUM	2020-08-20 21:11:33	1	AMPH	178	ng/mL
5-20-20 11:05PM	PRE SERUM	2020-08-20 21:11:33	1	AMPH	170	ng/mL
5-20-20 11:05PM	PRE PLASMA P	2020-08-20 21:12:55	1	AMPH	212	ng/mL
5-20-20 11:05PM	PRE PLASMA P	2020-08-20 21:12:55	1	AMPH	209	ng/mL
5-21-20 11:05PM	PRE PLASMA G	2020-07-17 16:20:32	1	AMPH	188	ng/mL
5-21-20 11:05PM	PRE PLASMA G	2020-07-23 18:26:47	1	AMPH	194	ng/mL
5-21-20 11:05PM	PRE PLASMA G	2020-08-20 21:12:18	1	AMPH	189	ng/mL
5-21-20 11:05PM	PRE PLASMA G	2020-08-20 21:12:18	1	AMPH	195	ng/mL
5-22-20 2:51AM	POST SERUM	2020-07-17 16:20:01	1	AMPH	187	ng/mL
5-22-20 2:51AM	POST PLASMAG	2020-07-17 16:21:11	1	AMPH	197	ng/mL
5-22-20 2:51AM	POST PLASMAP	2020-07-17 16:22:02	1	AMPH	147	ng/mL
5-22-20 2:51AM	POST SERUM	2020-07-23 18:26:19	1	AMPH	183	ng/mL
5-22-20 2:51AM	POST PLASMAG	2020-07-23 18:26:55	1	AMPH	166	ng/mL
5-22-20 2:51AM	POST PLASMAP	2020-07-23 18:27:15	1	AMPH	139	ng/mL
5-22-20 2:51AM	POST SERUM	2020-08-20 21:11:52	1	AMPH	170	ng/mL
5-22-20 2:51AM	POST SERUM	2020-08-20 21:11:52	1	AMPH	182	ng/mL
5-22-20 2:51AM	POST PLASMAG	2020-08-20 21:12:38	1	AMPH	132	ng/mL
5-22-20 2:51AM	POST PLASMAG	2020-08-20 21:12:38	1	AMPH	145	ng/mL
5-22-20 2:51AM	POST PLASMAP	2020-08-20 21:13:16	1	AMPH	138	ng/mL
5-22-20 2:51AM	POST PLASMAP	2020-08-20 21:13:16	1	AMPH	162	ng/mL
AMPH BLANK	0	2020-06-12 15:56:32	1	AMPH	0	ng/mL
AMPH BLANK	0	2020-06-12 16:36:48	1	AMPH	8	ng/mL
AMPH BLANK	0	2020-06-12 22:13:57	1	AMPH	0	ng/mL
AMPH BLANK	0	2020-06-12 22:13:57	1	AMPH	0	ng/mL
AMPH BLANK	0	2020-06-12 22:13:57	1	AMPH	0	ng/mL
AMPH BLANK	0	2020-06-12 22:13:57	1	AMPH	0	ng/mL
AMPH BLANK	0	2020-06-12 22:13:57	1	AMPH	0	ng/mL
AMPH CAL	300	2020-06-12 15:56:50	1	AMPH	322	ng/mL
AMPH CAL	300	2020-06-12 15:56:50	1	AMPH	328	ng/mL
QC AMPH 1	300	2020-06-12 15:52:57	1	AMPH	316	ng/mL
QC AMPH 1	300	2020-06-12 15:55:27	1	AMPH	322	ng/mL
QC AMPH 1	300	2020-06-12 22:13:20	1	AMPH	303	ng/mL
QC AMPH 1	300	2020-06-12 22:13:20	1	AMPH	299	ng/mL
QC AMPH 1	300	2020-06-12 22:13:20	1	AMPH	308	ng/mL
QC AMPH 1	300	2020-06-12 22:13:20	1	AMPH	298	ng/mL
QC AMPH 1	300	2020-06-12 22:13:20	1	AMPH	297	ng/mL
QC AMPH 1	300	2020-07-17 16:35:23	1	AMPH	335	ng/mL
QC AMPH 1	300	2020-07-23 18:14:46	1	AMPH	317	ng/mL
QC AMPH 1	300	2020-08-20 20:58:52	1	AMPH	353	ng/mL
QC AMPH 1	300	2020-08-20 21:15:46	1	AMPH	286	ng/mL
QC AMPH 2	600	2020-06-12 15:52:57	1	AMPH	643	ng/mL
QC AMPH 2	600	2020-06-12 15:55:45	1	AMPH	649	ng/mL
QC AMPH 2	600	2020-06-12 22:13:40	1	AMPH	606	ng/mL
QC AMPH 2	600	2020-06-12 22:13:40	1	AMPH	613	ng/mL
QC AMPH 2	600	2020-06-12 22:13:40	1	AMPH	602	ng/mL
QC AMPH 2	600	2020-06-12 22:13:40	1	AMPH	574	ng/mL
QC AMPH 2	600	2020-06-12 22:13:40	1	AMPH	582	ng/mL
QC AMPH 2	600	2020-07-17 16:35:23	1	AMPH	658	ng/mL
QC AMPH 2	600	2020-07-23 18:14:55	1	AMPH	653	ng/mL
QC AMPH 2	600	2020-08-20 20:58:52	1	AMPH	763	ng/mL
QC AMPH 2	600	2020-08-20 21:15:46	1	AMPH	596	ng/mL
QC AMPH 3	1200	2020-06-12 15:52:57	1	AMPH	1770	ng/mL
QC AMPH 3	1200	2020-06-12 15:56:03	1	AMPH	1145	ng/mL
QC AMPH 3	1200	2020-06-12 22:13:48	1	AMPH	1056	ng/mL
QC AMPH 3	1200	2020-06-12 22:13:48	1	AMPH	1011	ng/mL
QC AMPH 3	1200	2020-06-12 22:13:48	1	AMPH	1004	ng/mL
QC AMPH 3	1200	2020-06-12 22:13:48	1	AMPH	1187	ng/mL
QC AMPH 3	1200	2020-06-12 22:13:48	1	AMPH	1757	ng/mL
QC AMPH 3	1200	2020-07-17 16:35:23	1	AMPH	1514	ng/mL
QC AMPH 3	1200	2020-07-23 18:15:04	1	AMPH	1372	ng/mL
QC AMPH 3	1200	2020-08-20 21:15:46	1	AMPH	907	ng/mL
